# Supplementary material for: Molecular and Clinical Aspects of Osteogenesis Imperfecta Type VI: A Case Series with Novel SERPINF1 Gene Variants
Source: Int J Mol Sci. 2025 Jun 27;26(13):6200. doi: 10.3390/ijms26136200 (PMC12250282; doi:10.3390/ijms26136200)
Supplement: Supplementary file 1 [file ijms-26-06200-s001.zip]

Archive with 1 entries (1 files):
- ijms-3644311-supplementary.pdf
